# Supplementary material for: High-throughput microscopy reveals the impact of multifactorial environmental perturbations on colorectal cancer cell growth
Source: Gigascience. 2021 Apr 19;10(4):giab026. doi: 10.1093/gigascience/giab026 (PMC8054261; doi:10.1093/gigascience/giab026)
Supplement: giab026_Supplemental_File [file giab026_supplemental_file.zip]

Archive with 1 entries (1 files):
- SupplementaryFigures_Gigascience_v9.ppt
